# Supplementary material for: Profiling the circulating miRNAs in mice exposed to gram-positive and gram-negative bacteria by Illumina small RNA deep sequencing
Source: J Biomed Sci. 2015 Jan 7;22(1):1. doi: 10.1186/s12929-014-0106-y (PMC4300083; doi:10.1186/s12929-014-0106-y)
Supplement: Additional file 1: Table S1. — Summary of Illumina small RNA deep sequencing data for small RNAs in the sera of C57BL/6 mice receiving Xen14 or/and Xen29 bacteria infection by subcutaneous injection, cut, or skin grafting. Table S2. The distribution of the sequence lengths within 15–29 nt read by the RNA deep sequencing in the 12 libraries of sera of C57BL/6 mice receiving Xen14 or/and Xen29 bacteria infection by subcutaneous injection, cut, or skin grafting. Table S3. The expression patterns of known miRNAs in the 12 libraries of sera of C57BL/6 mice receiving Xen14 or/and Xen29 bacteria infection by subcutaneous injection, cut, or skin grafting. Table S4. The expression patterns of known miRNAs with sequence reads > 400 in at least one of the 12 libraries of sera of C57BL/6 mice receiving Xen14 or/and Xen29 bacteria infection by subcutaneous injection, cut, or skin grafting. Table S5. The expression patterns of known miRNAs with sequence reads > 4000 in at least one of the 12 libraries of sera of C57BL/6 mice receiving Xen14 or/and Xen29 bacteria infection by subcutaneous injection, cut, or skin grafting. Table S6. The most top 15 expressed miRNAs with sequence reads in each of the 12 libraries of sera of C57BL/6 mice receiving Xen14 or/and Xen29 bacteria infection by subcutaneous injection, cut, or skin grafting. [file 12929_2014_106_MOESM1_ESM.xls]

## Sheet: Table S1
Table S1 Summary of Illumina small RNA deep sequencing data for small RNAs in the sera of C57BL/6 mice receiving Xen14 or/and Xen29 bacteria infection by subcutaneous injection, cut, or skin grafting.
Experimental groups	Code	Total reads	Clean reads	Clean reads (%)	Mapping to genome (%)
Control (injection subcutaneously)	Contrl (I)	5577673	5533089	0.9445	0.7419
Xen14 (injection subcutaneously)	Xen14 (I)	5767925	5731177	0.9622	0.7526
Xen29 (injection subcutaneously)	Xen29 (I)	5999008	5951729	0.9595	0.7625
Xen14+Xen29 (injection subcutaneously)	Xen14+Xen 29 (I)	5615493	5577831	0.9732	0.7932
Control (cut)	Contrl (C)	5991616	5917326	0.9587	0.7652
Xen14 (cut)	Xen14 (C)	5661580	5600388	0.9566	0.7746
Xen29 (cut)	Xen29 (C)	5971767	5938584	0.9768	0.7924
Xen14+Xen29 (cut)	Xen14+Xen 29 (C)	5564517	5513276	0.9785	0.7864
Control (grafting of skin)	Contrl (S)	5511368	5464544	0.9542	0.7465
Xen14 (grafting of skin)	Xen14 (S)	5424663	5317154	0.9623	0.7536
Xen29 (grafting of skin)	Xen29 (S)	5690803	5629882	0.9258	0.7724
Xen14+Xen29 (grafting of skin)	Xen14+Xen 29 (S)	5627256	5590838	0.9784	0.7918

## Sheet: Table S2
Table S2 The distribution of the sequence lengths within 15-29 nt read by the RNA deep sequencing in the 12 libraries of sera of C57BL/6 mice receiving Xen14 or/and Xen29 bacteria infection by subcutaneous injection, cut, or skin grafting.
Sample ID	Contrl (I)	Xen14 (I)	Xen29 (I)	Xen14+Xen 29 (I)	Contrl (C)	Xen14 (C)	Xen29 (C)	Xen14+Xen 29 (C)	Contrl (S)	Xen14 (S)	Xen29 (S)	Xen14+Xen 29 (S)
Total reads	5577673	5615493	5767925	5999008	5991616	5564517	5661580	5971767	5511368	5627256	5424663	5690803
Filtered reads	5533089	5577831	5731177	5951729	5917326	5513276	5600388	5938584	5464544	5590838	5317154	5629882
Length: 15	11146	7934	6817	14604	8035	3190	7944	5263	11275	6185	4864	13891
Length: 16	20221	14750	10065	27516	10274	4978	10555	11405	12531	7893	6994	18594
Length: 17	12650	8065	8019	16951	8829	4355	7672	6573	11331	6796	5158	15147
Length: 18	14078	15641	11096	45614	10573	7893	9802	10464	11836	14992	7315	39582
Length: 19	15430	9519	13926	16745	11613	6918	14001	16086	15775	10265	9843	15250
Length: 20	28408	17070	20473	32694	19844	12272	15406	21665	23322	14619	13579	26407
Length: 21	184240	92042	133434	159378	119019	61070	84550	96881	150922	63458	83068	125559
Length: 22	384178	183260	285370	341917	236208	129401	163430	214151	296126	126276	157488	249880
Length: 23	353558	156104	266622	274889	215744	114368	139622	180232	268808	99273	141999	197203
Length: 24	60867	26349	47054	47353	37844	22245	25559	31375	45591	19924	26209	34738
Length: 25	20627	9990	17548	16064	13424	9084	10811	14302	16969	9783	11651	14009
Length: 26	19135	9340	16767	15718	14645	10199	14264	11552	17235	11086	12446	13570
Length: 27	64560	48221	69769	41451	73783	59322	94489	24560	78611	73515	72392	58391
Length: 28	94311	75389	124340	83764	124842	109786	114658	94733	112716	93251	90379	87820
Length: 29	248318	256786	273897	244267	289469	313327	328963	232569	283735	321848	280834	271774

## Sheet: Table S3
Table S3 The expression patterns of known miRNAs in the 12 libraries of sera of C57BL/6 mice receiving Xen14 or/and Xen29 bacteria infection by subcutaneous injection, cut, or skin grafting.
miRNA name	Contrl (I)	Xen14 (I)	Xen29 (I)	Xen14+Xen 29 (I)	Contrl (C)	Xen14 (C)	Xen29 (C)	Xen14+Xen 29 (C)	Contrl (S)	Xen14 (S)	Xen29 (S)	Xen14+Xen 29 (S)
mmu-let-7a-1-5p	234	128	150	89	200	123	95	96	208	122	100	95
mmu-let-7a-1-3p	1	0	1	1	0	0	1	2	0	3	0	1
mmu-let-7a-2-5p	234	130	150	89	200	123	94	96	208	121	99	93
mmu-let-7a-2-3p	1	0	0	0	0	0	0	0	0	0	0	0
mmu-let-7b-5p	146	84	159	62	83	54	78	43	126	56	146	74
mmu-let-7b-3p	10	6	26	13	8	7	15	1	8	5	18	6
mmu-let-7c-1-5p	404	158	236	148	256	155	78	174	295	168	201	136
mmu-let-7c-1-3p	1	0	0	0	0	0	0	0	0	0	0	1
mmu-let-7c-2-5p	407	159	235	149	259	156	78	176	298	168	202	137
mmu-let-7c-2-3p	1	0	1	1	0	0	1	2	0	3	0	2
mmu-let-7d-5p	78	37	32	12	33	35	38	12	49	29	33	9
mmu-let-7d-3p	620	279	857	314	313	217	329	227	440	242	597	280
mmu-let-7e-5p	6	2	3	3	2	3	4	3	5	2	3	5
mmu-let-7e-3p	5	2	5	2	1	0	0	1	2	3	7	0
mmu-let-7f-1-5p	189	67	60	55	152	82	43	69	139	75	53	70
mmu-let-7f-1-3p	0	2	1	0	0	0	1	0	0	0	0	2
mmu-let-7f-2-5p	207	75	64	57	166	90	45	74	148	81	58	75
mmu-let-7f-2-3p	1	0	0	0	1	0	0	1	0	0	0	0
mmu-let-7g-5p	196	93	130	64	126	84	56	77	182	90	86	61
mmu-let-7g-3p	0	0	1	1	0	0	1	0	0	0	3	0
mmu-let-7i-5p	477	255	314	174	316	134	512	189	330	181	145	153
mmu-let-7i-3p	0	2	5	2	2	1	7	1	2	1	3	1
mmu-mir-100-5p	6	19	48	17	7	11	19	4	11	6	20	13
mmu-mir-100-3p	0	0	0	0	0	0	0	0	0	0	0	0
mmu-mir-101a-5p	0	0	0	0	0	0	0	0	1	0	1	0
mmu-mir-101a-3p	39	21	38	22	47	15	30	24	43	29	35	18
mmu-mir-101b-5p	0	0	0	0	0	0	0	0	0	0	0	0
mmu-mir-101b-3p	30	16	16	14	20	10	29	12	22	8	14	8
mmu-mir-101c-3p	3	0	1	0	2	1	1	0	1	1	0	1
mmu-mir-103-1-5p	0	0	0	0	0	0	0	0	0	0	0	0
mmu-mir-103-1-3p	228	125	702	196	210	93	212	106	159	125	473	238
mmu-mir-103-2-5p	0	0	0	0	0	0	0	0	0	0	1	0
mmu-mir-103-2-3p	228	125	702	196	210	93	212	106	159	125	473	238
mmu-mir-106b-5p	16	8	15	9	18	14	18	6	24	8	16	5
mmu-mir-106b-3p	200	125	176	99	193	118	294	108	168	105	146	93
mmu-mir-107-5p	0	0	0	0	0	0	0	0	0	0	0	0
mmu-mir-107-3p	185	101	679	179	155	84	173	90	132	106	462	219
mmu-mir-10a-5p	1570	1789	3275	1521	1093	1178	1802	1523	1341	1171	2305	2301
mmu-mir-10a-3p	1	0	0	0	0	0	0	0	1	0	1	0
mmu-mir-10b-5p	2370	2479	6844	3002	1837	1531	3213	2943	1885	1944	4208	3867
mmu-mir-10b-3p	0	0	0	0	0	0	0	1	0	0	0	1
mmu-mir-1188-5p	0	0	1	0	0	1	0	0	0	0	0	0
mmu-mir-1188-3p	0	0	0	0	0	0	0	0	0	0	0	0
mmu-mir-1191-3p	0	0	1	0	0	0	0	1	0	0	2	0
mmu-mir-1195-5p	3	8	3	5	8	11	1	4	3	9	6	2
mmu-mir-1196-5p	1	1	0	1	1	3	1	1	2	2	2	3
mmu-mir-1196-3p	0	0	0	0	0	0	0	0	0	0	0	0
mmu-mir-1198-5p	97	86	119	55	82	50	127	61	87	47	79	40
mmu-mir-1198-3p	0	1	0	1	0	0	0	0	0	0	0	0
mmu-mir-1199-5p	2	0	9	1	0	0	3	2	0	0	4	2
mmu-mir-1199-3p	0	0	0	0	0	0	0	0	0	0	1	0
mmu-mir-122-5p	7	5	3	3	17	3	8	0	7	2	1	4
mmu-mir-122-3p	1	0	0	0	0	0	0	0	0	0	0	0
mmu-mir-1224-5p	0	0	0	0	1	0	0	0	0	0	0	1
mmu-mir-1224-3p	0	0	0	0	0	0	0	0	0	0	0	0
mmu-mir-1231-5p	0	0	0	1	0	1	0	0	0	0	0	0
mmu-mir-1231-3p	0	1	1	0	2	0	0	0	2	0	1	0
mmu-mir-1247-5p	3	2	9	8	2	4	3	0	2	1	4	2
mmu-mir-1247-3p	0	0	0	0	0	0	0	0	0	0	1	0
mmu-mir-1249-5p	0	0	1	0	0	0	0	0	0	0	0	0
mmu-mir-1249-3p	88	23	72	38	52	54	5	28	64	36	56	27
mmu-mir-125a-5p	407	557	1245	542	383	346	455	391	459	410	811	592
mmu-mir-125a-3p	1	1	6	2	1	0	3	1	1	2	4	1
mmu-mir-125b-1-5p	94	98	230	100	87	52	130	67	112	61	152	128
mmu-mir-125b-1-3p	11	5	21	7	4	9	10	3	8	5	11	10
mmu-mir-125b-2-5p	93	98	230	100	86	52	129	67	113	61	152	126
mmu-mir-125b-2-3p	11	6	10	8	5	1	9	5	4	1	11	4
mmu-mir-126-5p	120	117	144	86	87	74	39	65	169	117	141	101
mmu-mir-126-3p	14	18	13	19	22	18	10	17	38	22	20	12
mmu-mir-127-5p	0	0	1	0	0	0	0	1	0	1	2	0
mmu-mir-127-3p	95	64	587	145	92	44	210	84	99	57	522	218
mmu-mir-128-1-5p	3	4	9	1	2	0	2	3	1	0	8	2
mmu-mir-128-1-3p	600	373	472	240	417	218	623	401	309	201	239	178
mmu-mir-128-2-5p	0	0	0	0	0	0	0	0	0	0	0	0
mmu-mir-128-2-3p	493	306	428	218	350	180	507	324	262	161	217	163
mmu-mir-129-1-5p	1	1	4	0	0	1	1	0	2	0	4	2
mmu-mir-129-1-3p	0	0	0	0	0	0	0	0	0	1	0	1
mmu-mir-129-2-5p	1	1	4	0	0	1	1	0	2	0	4	2
mmu-mir-129-2-3p	2	0	4	1	1	0	0	0	0	2	4	3
mmu-mir-1306-5p	36	25	15	7	17	16	23	9	34	14	10	3
mmu-mir-1306-3p	1	0	2	0	0	0	0	0	0	0	1	2
mmu-mir-130a-5p	0	0	0	0	0	0	0	0	0	0	0	0
mmu-mir-130a-3p	177	95	140	61	109	37	229	72	73	45	85	56
mmu-mir-130b-5p	7	2	4	2	2	1	5	2	1	0	4	0
mmu-mir-130b-3p	105	78	48	32	81	30	134	45	46	38	26	22
mmu-mir-132-5p	0	0	0	0	0	0	0	0	0	0	0	0
mmu-mir-132-3p	10	7	57	10	8	8	8	3	9	5	30	11
mmu-mir-133a-1-5p	5	1	59	5	8	1	15	3	2	3	40	13
mmu-mir-133a-1-3p	467	344	10980	1564	426	379	1999	1248	744	374	5076	2358
mmu-mir-133a-2-5p	2	0	36	5	7	1	9	3	2	2	28	12
mmu-mir-133a-2-3p	467	344	10980	1564	426	379	1999	1248	744	374	5077	2358
mmu-mir-133b-5p	0	0	0	0	0	0	0	0	0	0	1	0
mmu-mir-133b-3p	48	24	478	83	24	14	77	41	37	17	269	106
mmu-mir-134-5p	4	2	9	4	2	2	4	1	1	0	7	2
mmu-mir-134-3p	1	0	3	0	0	0	0	0	0	0	1	1
mmu-mir-136-5p	0	3	2	0	1	1	0	0	0	0	1	1
mmu-mir-136-3p	4	0	9	2	3	1	11	1	7	2	8	6
mmu-mir-138-1-5p	3	1	2	0	1	0	0	0	1	2	1	1
mmu-mir-138-1-3p	1	0	1	0	0	0	0	0	3	0	1	3
mmu-mir-138-2-5p	3	1	2	0	1	0	0	0	1	2	1	1
mmu-mir-138-2-3p	0	0	0	0	2	0	0	0	1	0	0	0
mmu-mir-139-5p	47	44	44	25	33	31	10	15	39	23	20	28
mmu-mir-139-3p	0	0	0	0	0	0	0	0	0	1	0	0
mmu-mir-140-5p	1	3	0	1	2	1	0	2	2	1	0	2
mmu-mir-140-3p	1983	1388	1998	1127	1808	1340	1727	1209	1572	1047	1219	946
mmu-mir-141-5p	0	0	0	0	0	0	0	0	1	1	0	0
mmu-mir-141-3p	16	7	12	9	5	9	26	12	7	4	9	18
mmu-mir-142-5p	1678	851	641	419	1262	758	1029	567	1162	574	450	358
mmu-mir-142-3p	12	11	3	0	10	8	3	7	12	10	7	2
mmu-mir-143-5p	0	0	0	0	0	0	0	0	0	0	0	0
mmu-mir-143-3p	1120	249	777	462	448	264	596	281	1007	616	635	646
mmu-mir-144-5p	22	9	11	7	12	16	8	6	19	5	1	10
mmu-mir-144-3p	54	29	30	20	41	24	22	11	70	29	20	15
mmu-mir-146a-5p	134	149	147	65	58	82	36	41	72	42	63	76
mmu-mir-146a-3p	0	0	0	0	0	0	0	0	0	0	0	0
mmu-mir-146b-5p	39	36	42	22	8	15	19	20	28	11	19	24
mmu-mir-146b-3p	0	0	1	0	0	0	0	0	0	0	0	0
mmu-mir-147-5p	0	0	0	0	0	0	0	0	0	0	0	0
mmu-mir-147-3p	1	0	0	1	0	0	0	0	0	0	0	1
mmu-mir-148a-5p	4	1	4	1	1	3	3	1	3	1	3	5
mmu-mir-148a-3p	226	111	291	157	214	125	220	144	244	146	198	225
mmu-mir-148b-5p	6	4	8	4	5	0	2	3	2	2	7	4
mmu-mir-148b-3p	27	8	14	4	11	9	30	6	13	6	10	7
mmu-mir-149-5p	52	40	199	47	33	35	14	25	58	27	80	31
mmu-mir-149-3p	0	0	0	0	0	0	0	0	0	0	0	0
mmu-mir-150-5p	741	215	571	226	451	257	85	119	479	212	187	189
mmu-mir-150-3p	4	1	8	4	5	1	0	0	3	6	1	1
mmu-mir-151-5p	26	18	16	6	11	6	13	7	6	11	8	13
mmu-mir-151-3p	1334	1015	1315	615	1031	472	1409	759	757	472	935	622
mmu-mir-152-5p	0	0	4	0	1	1	0	0	0	0	1	0
mmu-mir-152-3p	8	6	16	1	5	1	1	1	3	5	9	4
mmu-mir-153-5p	0	0	0	0	0	0	0	0	0	0	0	0
mmu-mir-153-3p	0	0	0	0	0	0	0	0	0	0	0	1
mmu-mir-154-5p	0	1	0	3	0	1	1	0	1	0	0	0
mmu-mir-154-3p	0	0	0	0	0	0	0	0	0	0	0	0
mmu-mir-155-5p	2	0	1	1	2	2	0	0	1	1	0	1
mmu-mir-155-3p	0	0	0	0	0	0	0	0	0	0	0	0
mmu-mir-15a-5p	92	56	76	42	70	64	89	41	89	70	51	26
mmu-mir-15a-3p	1	2	0	0	1	1	1	2	0	0	1	1
mmu-mir-15b-5p	18	19	26	16	21	14	24	11	19	9	18	13
mmu-mir-15b-3p	8	5	7	1	6	2	9	2	6	0	1	3
mmu-mir-16-1-5p	2247	1655	2227	1284	2490	1857	3330	1819	2647	1614	1684	1458
mmu-mir-16-1-3p	0	0	1	0	0	0	0	0	0	0	0	0
mmu-mir-16-2-5p	2246	1656	2229	1283	2488	1856	3330	1819	2646	1613	1684	1457
mmu-mir-16-2-3p	3	2	0	2	3	3	3	1	0	4	1	0
mmu-mir-17-5p	5	8	9	1	11	5	7	6	8	3	3	2
mmu-mir-17-3p	4	2	3	1	2	3	5	2	5	2	1	1
mmu-mir-181a-1-5p	1054	620	1124	556	674	486	784	433	728	417	634	552
mmu-mir-181a-1-3p	6	1	4	1	4	0	2	0	4	1	0	2
mmu-mir-181a-2-5p	1054	620	1124	556	674	486	784	433	728	417	634	552
mmu-mir-181a-2-3p	28	11	94	18	18	14	18	23	8	16	52	19
mmu-mir-181b-1-5p	89	46	83	38	46	31	50	48	57	29	64	42
mmu-mir-181b-1-3p	0	0	0	0	0	0	0	0	0	0	0	0
mmu-mir-181b-2-5p	89	46	86	38	48	32	50	48	57	31	63	42
mmu-mir-181b-2-3p	0	0	0	0	0	0	0	0	0	0	0	0
mmu-mir-181c-5p	122	60	84	32	69	29	82	54	56	33	53	42
mmu-mir-181c-3p	8	6	2	1	4	0	7	1	2	1	0	3
mmu-mir-181d-5p	43	27	46	20	37	18	30	55	42	20	14	15
mmu-mir-181d-3p	0	0	0	1	0	0	0	0	0	0	0	0
mmu-mir-182-5p	28	21	48	9	25	14	15	11	27	14	35	35
mmu-mir-182-3p	0	0	0	0	0	0	0	0	0	0	0	0
mmu-mir-183-5p	3	1	5	1	0	2	0	3	2	1	1	5
mmu-mir-183-3p	0	0	1	0	1	0	1	0	0	1	0	0
mmu-mir-1839-5p	16	13	18	8	25	10	40	14	27	11	11	11
mmu-mir-1839-3p	1	2	1	0	0	2	0	0	0	0	0	1
mmu-mir-184-5p	0	0	0	0	0	0	0	0	0	0	0	0
mmu-mir-184-3p	0	0	3	0	0	1	1	0	1	0	1	0
mmu-mir-1843b-5p	16	2	10	1	6	2	10	4	8	2	4	7
mmu-mir-1843b-3p	16	5	15	6	8	10	1	9	7	6	15	7
mmu-mir-185-5p	0	0	0	0	0	0	1	0	1	1	0	0
mmu-mir-185-3p	3	0	2	0	0	1	1	0	1	2	1	1
mmu-mir-186-5p	196	122	105	61	132	70	192	92	115	69	71	51
mmu-mir-186-3p	0	0	0	0	0	0	0	0	0	0	0	0
mmu-mir-187-5p	0	0	1	1	0	0	0	1	1	0	1	3
mmu-mir-187-3p	3	2	3	0	0	1	0	1	1	2	0	2
mmu-mir-188-5p	0	0	1	1	1	1	0	0	0	0	1	0
mmu-mir-188-3p	0	0	0	0	0	0	0	0	0	0	0	0
mmu-mir-1899-5p	3	3	8	2	19	15	11	4	14	5	4	4
mmu-mir-18a-5p	2	3	1	0	1	0	1	3	2	1	1	0
mmu-mir-18a-3p	19	19	25	23	25	24	19	20	28	12	25	14
mmu-mir-18b-5p	0	0	0	0	0	0	0	0	0	0	0	0
mmu-mir-18b-3p	2	0	1	0	3	1	1	1	1	1	2	0
mmu-mir-1900-3p	2	0	17	2	0	0	0	0	0	1	23	5
mmu-mir-1903-5p	1	0	0	0	0	0	0	0	0	0	0	0
mmu-mir-191-5p	7301	6942	3500	2570	5756	2654	2304	4354	3874	2645	2331	2080
mmu-mir-191-3p	1	1	0	1	0	0	1	1	1	0	0	0
mmu-mir-192-5p	916	377	567	301	909	372	401	299	593	439	368	728
mmu-mir-192-3p	0	0	0	1	0	0	1	1	0	0	3	0
mmu-mir-1927-3p	2	2	1	1	0	0	2	0	0	2	0	0
mmu-mir-1929-5p	0	0	0	0	0	2	0	0	0	0	0	0
mmu-mir-1929-3p	0	0	0	0	0	0	0	0	0	0	0	0
mmu-mir-1930-5p	0	1	1	0	0	1	0	0	1	0	0	0
mmu-mir-1930-3p	0	0	0	0	1	0	0	0	0	0	0	0
mmu-mir-1931-3p	0	0	0	0	0	0	0	0	0	1	0	0
mmu-mir-1933-5p	0	0	0	0	0	0	0	0	0	0	0	0
mmu-mir-1933-3p	0	0	0	1	2	0	0	0	0	0	0	0
mmu-mir-1934-5p	5	1	7	2	4	1	2	5	2	1	0	1
mmu-mir-1934-3p	0	3	1	0	0	1	0	0	1	0	0	1
mmu-mir-1935-5p	0	0	0	0	0	0	0	0	0	0	0	0
mmu-mir-1938-5p	0	1	0	1	0	0	0	0	0	0	0	1
mmu-mir-193b-5p	0	0	47	5	1	0	0	2	1	0	34	12
mmu-mir-193b-3p	18	23	1243	137	31	11	44	51	21	21	876	185
mmu-mir-194-1-5p	4	2	4	3	5	3	5	8	4	4	1	7
mmu-mir-194-1-3p	0	0	0	0	0	0	0	1	0	0	0	0
mmu-mir-194-2-5p	4	2	2	3	5	3	4	9	5	5	1	8
mmu-mir-194-2-3p	0	0	0	0	0	0	0	0	0	0	0	0
mmu-mir-1940-5p	0	0	1	0	0	0	0	0	0	0	0	0
mmu-mir-1941-5p	0	0	0	0	0	0	0	0	1	0	0	0
mmu-mir-1941-3p	1	1	0	0	0	0	0	0	0	0	2	0
mmu-mir-1943-5p	7	5	10	4	3	1	5	8	0	3	8	4
mmu-mir-1943-3p	0	0	1	0	1	0	0	0	0	1	0	0
mmu-mir-1945-3p	1	0	1	0	0	0	1	0	0	0	0	1
mmu-mir-1946a-5p	0	0	0	0	0	0	0	0	0	0	0	0
mmu-mir-1946b-3p	0	0	0	0	0	0	0	0	0	0	0	0
mmu-mir-1947-5p	3	2	0	2	1	3	0	0	0	2	2	1
mmu-mir-1947-3p	0	0	0	0	0	0	0	0	0	0	0	0
mmu-mir-1948-5p	0	0	0	0	0	0	0	0	0	0	0	0
mmu-mir-1948-3p	0	0	1	0	0	0	0	0	0	0	0	0
mmu-mir-1953-5p	0	0	0	0	0	0	0	0	0	0	0	0
mmu-mir-1954-5p	1	0	2	0	0	0	0	0	0	0	0	0
mmu-mir-1955-5p	0	1	0	0	0	0	0	0	0	0	1	1
mmu-mir-1955-3p	0	0	0	0	0	0	0	0	0	1	1	0
mmu-mir-1956-5p	0	1	0	0	1	0	0	0	0	0	0	1
mmu-mir-1960-5p	1	0	3	1	1	1	2	1	0	0	0	0
mmu-mir-1961-3p	0	0	0	0	0	0	0	0	0	0	0	0
mmu-mir-1963-5p	0	0	4	0	0	0	1	0	0	0	1	0
mmu-mir-1964-5p	0	0	0	0	0	0	0	0	0	0	0	0
mmu-mir-1964-3p	47	20	61	24	30	26	34	17	32	16	37	20
mmu-mir-1965-3p	4	2	3	3	2	3	0	5	2	2	3	2
mmu-mir-1966-5p	0	0	0	0	0	0	0	0	0	0	0	0
mmu-mir-1968-5p	5	1	3	0	4	0	3	3	1	0	3	1
mmu-mir-1968-3p	0	0	0	0	0	0	0	0	0	0	0	0
mmu-mir-1969-5p	0	0	0	0	0	0	0	0	0	1	0	0
mmu-mir-196a-1-5p	0	0	2	0	1	0	0	0	0	0	0	0
mmu-mir-196a-1-3p	0	0	0	0	0	0	0	0	0	0	0	0
mmu-mir-196a-2-5p	0	0	2	0	1	0	0	1	1	0	0	0
mmu-mir-196a-2-3p	0	0	0	0	0	0	0	0	0	0	0	0
mmu-mir-196b-5p	0	2	1	1	0	1	1	0	3	3	0	5
mmu-mir-196b-3p	0	0	0	1	0	0	0	0	0	0	0	0
mmu-mir-1970-5p	0	0	0	0	0	0	0	0	2	0	0	0
mmu-mir-1981-5p	14	13	23	16	19	15	16	18	18	5	23	8
mmu-mir-1981-3p	2	1	3	1	2	1	1	0	1	0	0	1
mmu-mir-1983-3p	1	0	0	0	2	0	0	0	0	0	0	0
mmu-mir-199a-1-5p	4	1	3	2	2	2	4	2	5	5	3	5
mmu-mir-199a-1-3p	28	18	52	24	26	14	27	24	46	25	47	40
mmu-mir-199a-2-5p	4	1	3	2	2	2	4	2	5	5	3	5
mmu-mir-199a-2-3p	28	18	52	24	26	14	27	24	46	25	47	40
mmu-mir-199b-5p	0	0	0	0	0	0	2	0	1	1	0	0
mmu-mir-199b-3p	28	18	52	24	26	14	27	24	46	25	47	40
mmu-mir-19a-5p	1	0	0	0	0	0	0	0	0	0	0	0
mmu-mir-19a-3p	8	1	1	2	5	2	5	6	5	1	2	2
mmu-mir-19b-1-5p	0	0	0	0	0	0	0	0	0	0	0	0
mmu-mir-19b-1-3p	29	27	13	7	17	15	21	18	15	14	7	3
mmu-mir-19b-2-5p	0	0	0	0	0	0	0	0	0	0	0	0
mmu-mir-19b-2-3p	29	27	13	7	17	15	21	18	15	14	7	3
mmu-mir-1a-1-5p	0	0	0	0	0	1	0	0	0	0	0	0
mmu-mir-1a-1-3p	0	0	1	0	0	0	0	0	0	0	0	1
mmu-mir-1a-2-5p	0	0	0	0	0	0	0	0	0	0	0	0
mmu-mir-1a-2-3p	0	0	1	0	0	0	0	0	0	0	0	1
mmu-mir-200a-5p	1	1	0	0	0	0	0	0	0	0	0	0
mmu-mir-200a-3p	4	0	1	1	3	2	10	1	4	4	2	2
mmu-mir-200b-5p	0	1	0	0	0	1	0	0	0	0	0	0
mmu-mir-200b-3p	3	2	3	3	4	3	0	3	1	1	1	7
mmu-mir-200c-5p	0	0	0	0	0	0	0	0	0	0	0	0
mmu-mir-200c-3p	7	0	2	3	1	1	1	1	3	1	2	1
mmu-mir-202-5p	0	0	0	0	0	0	0	0	0	0	0	0
mmu-mir-202-3p	0	0	0	0	0	0	0	0	1	0	0	0
mmu-mir-203-5p	0	0	1	0	0	0	0	0	0	0	0	0
mmu-mir-203-3p	17	19	27	13	14	12	8	20	27	9	42	11
mmu-mir-204-5p	5	6	1	3	7	2	1	0	8	4	7	4
mmu-mir-204-3p	0	0	0	0	0	0	0	0	0	0	0	0
mmu-mir-205-5p	178	173	231	177	168	45	267	181	151	43	235	150
mmu-mir-205-3p	3	0	0	0	0	0	0	0	1	0	1	1
mmu-mir-206-5p	0	0	0	0	0	0	0	0	0	0	0	0
mmu-mir-206-3p	0	0	1	1	0	0	0	0	0	0	1	0
mmu-mir-207-3p	0	0	0	0	0	0	0	0	0	0	0	0
mmu-mir-208a-5p	0	0	0	0	0	0	0	0	0	0	1	0
mmu-mir-208a-3p	0	1	0	1	0	2	0	1	1	0	1	1
mmu-mir-208b-5p	0	0	0	0	0	0	0	0	0	0	0	0
mmu-mir-208b-3p	0	0	2	5	0	0	0	0	1	1	2	1
mmu-mir-20a-5p	1	5	2	0	3	2	0	1	4	1	2	3
mmu-mir-20a-3p	0	0	0	0	0	0	0	0	0	0	0	0
mmu-mir-210-5p	1	3	3	2	1	1	2	2	2	1	3	2
mmu-mir-210-3p	36	35	49	16	42	20	74	28	23	23	30	26
mmu-mir-211-5p	0	0	1	0	0	0	0	0	0	0	0	0
mmu-mir-211-3p	0	0	0	0	0	0	0	0	0	0	0	1
mmu-mir-212-5p	0	0	0	0	0	0	0	0	0	0	0	0
mmu-mir-212-3p	8	7	14	10	3	6	3	6	7	7	10	6
mmu-mir-2137-3p	8	8	44	7	9	7	9	6	16	7	33	8
mmu-mir-214-5p	1	0	0	1	0	0	1	0	0	0	0	0
mmu-mir-214-3p	4	2	5	1	4	0	4	1	10	1	5	1
mmu-mir-215-5p	543	154	88	33	269	123	25	40	312	103	46	69
mmu-mir-215-3p	12	5	0	1	7	5	2	0	11	3	1	2
mmu-mir-216a-5p	0	0	1	0	0	0	0	0	0	0	0	0
mmu-mir-216a-3p	0	0	0	0	0	0	0	0	0	0	0	0
mmu-mir-217-5p	1	0	0	0	1	0	0	0	1	0	0	0
mmu-mir-217-3p	0	0	0	0	0	0	0	0	0	0	0	0
mmu-mir-218-1-5p	0	0	0	0	1	0	0	0	0	0	1	0
mmu-mir-218-1-3p	0	0	0	0	0	0	0	0	0	0	0	0
mmu-mir-218-2-5p	0	0	0	0	1	0	0	0	0	0	1	0
mmu-mir-218-2-3p	0	0	0	0	0	0	0	0	0	0	0	0
mmu-mir-219-1-5p	0	0	0	0	0	0	0	0	0	0	0	0
mmu-mir-219-1-3p	4	1	13	5	4	3	3	2	2	3	11	6
mmu-mir-219-2-5p	0	0	0	0	0	0	0	0	0	0	0	0
mmu-mir-219-2-3p	0	0	0	0	0	0	0	0	0	0	0	1
mmu-mir-22-5p	3	2	19	6	5	1	2	0	1	2	7	2
mmu-mir-22-3p	4151	3083	13245	4090	3456	2172	7191	3416	3402	2234	7726	3890
mmu-mir-221-5p	0	1	0	0	0	0	0	0	0	1	0	1
mmu-mir-221-3p	180	123	145	81	136	87	205	104	124	63	84	69
mmu-mir-222-5p	0	0	1	0	2	0	3	0	2	0	0	0
mmu-mir-222-3p	49	32	37	18	35	36	22	47	43	25	29	22
mmu-mir-223-5p	6	2	1	2	4	3	3	4	4	0	1	0
mmu-mir-223-3p	78	69	50	28	46	42	40	40	48	36	34	26
mmu-mir-224-5p	0	2	0	1	1	0	1	1	1	0	1	0
mmu-mir-224-3p	0	0	0	0	0	0	0	0	0	0	0	0
mmu-mir-23a-5p	0	0	0	0	1	0	0	0	1	1	0	1
mmu-mir-23a-3p	180	116	264	118	112	81	172	97	148	91	174	123
mmu-mir-23b-5p	0	0	0	0	0	0	0	0	0	0	0	0
mmu-mir-23b-3p	31	11	42	25	24	11	15	7	27	18	44	24
mmu-mir-24-1-5p	0	0	0	0	0	0	0	0	0	0	0	0
mmu-mir-24-1-3p	36	19	56	30	17	13	26	21	36	17	30	23
mmu-mir-24-2-5p	17	13	31	13	9	6	13	9	11	4	13	13
mmu-mir-24-2-3p	36	19	56	30	17	13	26	21	36	17	30	23
mmu-mir-25-5p	7	1	7	3	7	3	5	4	7	2	6	2
mmu-mir-25-3p	3023	2143	3278	1717	2328	1845	5353	1379	2898	1447	2072	1262
mmu-mir-26a-1-5p	191	112	84	49	154	56	67	73	98	86	57	72
mmu-mir-26a-1-3p	0	0	0	0	0	0	0	0	0	0	0	0
mmu-mir-26a-2-5p	191	112	84	49	154	56	67	73	98	86	57	72
mmu-mir-26a-2-3p	0	0	0	0	0	0	0	0	0	0	0	0
mmu-mir-26b-5p	25	9	11	7	28	14	4	4	29	9	10	8
mmu-mir-26b-3p	0	0	5	1	1	1	0	0	1	1	0	0
mmu-mir-27a-5p	6	0	2	0	3	4	5	2	2	1	1	2
mmu-mir-27a-3p	152	88	178	73	89	50	150	74	100	46	106	100
mmu-mir-27b-5p	0	0	1	1	0	0	0	1	0	0	0	2
mmu-mir-27b-3p	498	378	859	343	283	184	471	235	412	232	551	377
mmu-mir-28c-3p	0	0	0	0	0	0	0	0	0	0	0	1
mmu-mir-293-5p	0	0	0	0	0	1	0	0	0	0	0	0
mmu-mir-293-3p	0	0	0	0	0	0	0	0	0	0	0	0
mmu-mir-296-5p	71	31	28	24	42	27	17	25	52	36	28	20
mmu-mir-296-3p	0	0	0	1	0	0	0	0	0	0	0	0
mmu-mir-298-5p	12	6	11	8	8	4	11	1	8	7	6	4
mmu-mir-298-3p	0	0	0	0	0	0	0	0	0	0	0	0
mmu-mir-299b-5p	0	0	0	0	0	0	0	0	0	0	0	0
mmu-mir-299b-3p	0	0	0	0	1	0	0	0	0	0	0	0
mmu-mir-29a-5p	0	0	0	0	0	0	0	0	0	0	0	0
mmu-mir-29a-3p	222	135	493	168	112	65	191	110	125	103	235	130
mmu-mir-29b-1-5p	0	0	0	0	0	0	0	0	0	0	0	0
mmu-mir-29b-1-3p	2	1	3	3	1	1	1	1	0	0	2	2
mmu-mir-29b-2-5p	0	0	0	0	0	0	0	0	0	0	0	0
mmu-mir-29b-2-3p	2	1	3	3	1	1	1	1	0	0	2	2
mmu-mir-29c-5p	0	0	1	1	0	0	1	0	0	0	0	0
mmu-mir-29c-3p	6	3	35	7	5	2	11	4	3	5	14	10
mmu-mir-300-5p	0	0	0	0	0	0	0	0	0	0	0	0
mmu-mir-300-3p	3	1	6	4	1	2	3	0	3	1	4	1
mmu-mir-301a-5p	0	0	0	0	0	0	0	0	0	0	0	0
mmu-mir-301a-3p	39	18	23	9	31	13	4	10	38	21	9	9
mmu-mir-301b-5p	0	0	0	0	0	0	0	0	0	0	0	0
mmu-mir-301b-3p	3	5	2	3	3	0	1	5	3	3	1	2
mmu-mir-3057-5p	11	8	14	2	10	5	3	10	5	1	5	3
mmu-mir-3057-3p	0	0	0	0	0	0	0	0	0	0	0	0
mmu-mir-3058-5p	1	0	0	0	1	1	0	0	0	0	0	0
mmu-mir-3058-3p	4	0	0	0	1	0	1	2	1	0	0	1
mmu-mir-3060-5p	0	0	0	0	0	0	0	0	0	0	0	0
mmu-mir-3060-3p	2	0	0	0	0	0	1	3	1	0	1	0
mmu-mir-3061-5p	1	0	0	0	0	0	1	0	0	0	0	0
mmu-mir-3061-3p	0	3	0	1	1	0	0	1	0	0	2	0
mmu-mir-3064-5p	0	0	1	0	0	1	0	0	0	0	0	0
mmu-mir-3064-3p	0	0	0	0	0	0	0	0	0	0	0	0
mmu-mir-3065-5p	0	0	0	0	0	0	0	0	0	0	1	0
mmu-mir-3065-3p	0	0	0	0	0	0	0	0	0	0	0	0
mmu-mir-3066-5p	0	0	0	0	0	0	0	0	0	0	0	0
mmu-mir-3066-3p	0	0	0	0	0	0	1	0	0	0	0	0
mmu-mir-3067-5p	0	0	0	0	0	0	0	0	0	0	0	0
mmu-mir-3067-3p	0	0	1	0	0	3	0	0	0	1	0	0
mmu-mir-3068-5p	0	0	0	0	0	0	0	0	0	0	0	0
mmu-mir-3068-3p	1	2	0	0	1	0	0	1	0	1	2	0
mmu-mir-3072-5p	1	0	0	0	0	0	0	0	0	0	0	0
mmu-mir-3072-3p	0	0	1	0	0	0	0	0	0	0	0	0
mmu-mir-3074-1-5p	12	3	3	3	2	6	11	2	4	1	0	1
mmu-mir-3074-1-3p	2	2	1	1	0	1	1	0	0	1	0	0
mmu-mir-3074-2-5p	12	3	3	3	2	6	11	2	4	1	0	1
mmu-mir-3074-2-3p	0	0	0	0	0	0	0	0	0	0	0	0
mmu-mir-3076-5p	0	0	0	0	0	0	0	0	0	0	0	0
mmu-mir-3076-3p	0	0	3	2	1	0	0	1	0	0	2	3
mmu-mir-3077-5p	0	0	0	0	0	0	0	0	0	0	0	0
mmu-mir-3077-3p	1	0	0	0	1	0	0	0	0	1	0	0
mmu-mir-3082-5p	0	0	0	0	0	0	0	0	0	0	0	0
mmu-mir-3082-3p	0	0	1	0	0	1	0	0	1	0	0	0
mmu-mir-3085-5p	0	0	0	0	0	0	0	0	0	0	0	0
mmu-mir-3085-3p	0	0	1	0	0	0	0	1	0	0	0	1
mmu-mir-3086-5p	1	0	1	1	1	0	0	0	0	0	1	1
mmu-mir-3086-3p	0	0	0	0	0	0	0	0	0	0	0	0
mmu-mir-3087-5p	0	0	0	0	0	0	0	0	0	0	0	0
mmu-mir-3087-3p	0	0	0	0	0	0	1	1	0	0	0	0
mmu-mir-3091-5p	0	0	0	0	0	0	0	0	0	0	0	0
mmu-mir-3091-3p	0	1	0	0	0	0	0	0	1	0	0	0
mmu-mir-3095-5p	0	0	0	0	0	0	0	0	0	0	0	0
mmu-mir-3095-3p	0	0	0	0	0	0	0	0	0	0	0	2
mmu-mir-3096b-5p	3	1	3	1	1	0	0	0	4	2	2	4
mmu-mir-3096b-3p	0	0	0	0	0	0	0	0	0	0	0	0
mmu-mir-3098-5p	0	0	0	0	1	0	0	0	0	0	0	0
mmu-mir-3098-3p	0	0	0	0	0	0	0	0	0	0	0	0
mmu-mir-30a-5p	1409	1098	2665	864	1031	698	1391	713	1064	753	1460	851
mmu-mir-30a-3p	24	20	84	24	14	19	15	31	36	28	57	37
mmu-mir-30b-5p	146	102	99	49	105	78	18	52	128	71	62	50
mmu-mir-30b-3p	0	0	0	0	0	0	0	0	0	0	0	0
mmu-mir-30c-1-5p	236	174	112	49	150	139	25	89	180	118	73	50
mmu-mir-30c-1-3p	0	0	0	0	0	0	0	0	1	0	0	0
mmu-mir-30c-2-5p	236	174	112	49	150	139	25	89	180	118	73	50
mmu-mir-30c-2-3p	0	0	1	0	0	0	0	1	1	1	1	0
mmu-mir-30d-5p	2736	2184	3666	1607	1965	1173	1567	1310	1734	1224	2392	1568
mmu-mir-30d-3p	0	1	1	1	1	0	3	0	2	2	0	0
mmu-mir-30e-5p	654	615	729	277	473	322	535	308	528	291	453	238
mmu-mir-30e-3p	7	4	5	6	12	3	2	0	8	6	8	5
mmu-mir-31-5p	4	6	3	3	2	3	3	1	2	1	2	1
mmu-mir-31-3p	0	0	0	0	0	0	1	0	0	0	0	0
mmu-mir-3100-5p	0	0	0	0	0	0	0	0	0	0	0	0
mmu-mir-3100-3p	0	0	0	0	0	0	0	0	0	0	1	0
mmu-mir-3103-5p	0	0	0	0	1	0	0	0	1	0	0	0
mmu-mir-3103-3p	0	2	1	1	0	0	0	1	3	1	1	0
mmu-mir-3107-5p	776498	614382	561262	347493	472089	314901	381122	231390	604709	315119	434544	212356
mmu-mir-3107-3p	87	63	82	52	65	52	79	54	80	39	68	29
mmu-mir-3109-5p	0	0	0	0	0	0	0	0	0	0	0	0
mmu-mir-3109-3p	0	0	0	0	0	1	0	1	0	0	0	0
mmu-mir-32-5p	0	0	0	0	3	0	0	1	0	0	0	1
mmu-mir-32-3p	0	0	0	0	0	0	0	0	0	0	0	0
mmu-mir-320-5p	1	1	1	1	1	0	0	1	0	0	0	0
mmu-mir-320-3p	315	204	517	174	239	150	285	170	158	124	327	176
mmu-mir-322-5p	5	4	4	0	2	1	3	1	1	1	2	2
mmu-mir-322-3p	9	10	8	2	5	5	2	2	3	3	7	2
mmu-mir-323-5p	0	0	0	0	0	0	0	0	0	0	0	0
mmu-mir-323-3p	0	0	4	1	2	0	2	0	0	0	1	0
mmu-mir-324-5p	8	4	10	1	9	3	9	1	3	1	4	8
mmu-mir-324-3p	17	7	30	15	13	7	17	13	18	6	24	11
mmu-mir-326-5p	0	0	0	0	0	0	0	0	0	0	0	0
mmu-mir-326-3p	76	56	64	30	48	18	71	40	46	22	31	18
mmu-mir-328-5p	1	0	0	0	1	0	0	0	0	0	0	0
mmu-mir-328-3p	3566	2541	3496	1487	2403	1024	1608	1547	1961	1106	2432	1118
mmu-mir-329-5p	2	0	2	0	4	0	1	0	0	1	2	3
mmu-mir-329-3p	0	0	1	0	0	0	0	0	0	0	0	0
mmu-mir-33-5p	0	1	0	0	0	1	0	0	1	0	0	0
mmu-mir-33-3p	0	0	1	0	0	0	0	0	0	0	0	0
mmu-mir-330-5p	0	1	1	0	1	0	0	1	0	0	2	0
mmu-mir-330-3p	11	12	10	4	16	2	9	8	10	0	3	5
mmu-mir-331-5p	0	2	0	0	0	0	1	1	1	1	0	0
mmu-mir-331-3p	3	0	3	1	2	1	2	2	4	3	0	1
mmu-mir-335-5p	2	2	1	5	1	1	2	0	0	0	0	2
mmu-mir-335-3p	1	0	2	0	0	0	1	1	1	2	0	0
mmu-mir-337-5p	0	0	1	1	0	0	1	0	1	2	3	1
mmu-mir-337-3p	0	0	0	0	0	0	0	0	0	0	2	0
mmu-mir-338-5p	4	0	2	0	0	1	2	2	2	0	1	2
mmu-mir-338-3p	1	0	2	0	0	0	1	1	0	0	0	0
mmu-mir-339-5p	41	23	22	13	21	11	33	19	13	13	23	12
mmu-mir-339-3p	23	15	27	13	14	16	16	10	17	6	17	10
mmu-mir-340-5p	21	9	17	5	19	0	4	6	12	16	10	12
mmu-mir-340-3p	0	0	0	0	0	0	0	0	2	0	0	0
mmu-mir-341-5p	0	0	0	0	0	0	0	0	0	0	0	0
mmu-mir-341-3p	2	0	6	3	3	1	2	0	0	0	5	1
mmu-mir-342-5p	3	0	0	1	1	1	0	0	4	3	0	0
mmu-mir-342-3p	42	43	37	28	19	51	10	11	31	23	34	23
mmu-mir-343-3p	0	0	0	0	0	0	0	0	0	0	0	0
mmu-mir-344-1-5p	0	0	0	0	0	0	0	0	0	0	0	0
mmu-mir-344-1-3p	0	0	0	0	0	0	0	0	0	0	1	0
mmu-mir-344-2-5p	0	0	0	0	0	0	0	0	0	0	0	0
mmu-mir-344-2-3p	0	0	0	0	0	0	0	0	0	0	1	0
mmu-mir-344d-1-5p	0	0	0	0	0	0	0	0	0	0	0	0
mmu-mir-344d-1-3p	0	0	0	1	1	0	2	0	2	1	1	1
mmu-mir-344d-2-5p	0	0	0	0	0	0	0	0	0	0	0	0
mmu-mir-344d-2-3p	0	0	0	1	1	0	2	0	2	1	1	1
mmu-mir-344d-3-5p	0	0	0	0	0	0	0	0	0	0	0	0
mmu-mir-344d-3-3p	0	0	0	1	1	0	2	0	2	1	1	1
mmu-mir-344f-5p	5	6	4	3	10	4	3	0	4	7	4	3
mmu-mir-344f-3p	0	0	0	0	0	0	0	0	0	0	0	0
mmu-mir-344i-5p	17	10	13	7	27	15	3	7	5	9	20	14
mmu-mir-345-5p	9	6	11	4	7	7	2	7	4	5	9	4
mmu-mir-345-3p	14	11	24	6	6	2	3	3	6	1	13	7
mmu-mir-346-5p	0	0	0	0	0	0	0	0	0	0	0	0
mmu-mir-346-3p	0	0	0	0	0	0	0	0	0	0	1	0
mmu-mir-3470a-5p	1	29	39	5	2	2	7	4	5	7	21	8
mmu-mir-3470b-5p	3	30	54	9	2	4	13	5	7	12	28	9
mmu-mir-3473b-3p	92	124	77	136	82	168	138	164	94	92	108	125
mmu-mir-3473c-5p	0	0	0	0	0	0	0	0	0	0	0	0
mmu-mir-3473d-5p	3	7	24	6	7	4	2	4	6	8	13	3
mmu-mir-34a-5p	0	1	2	1	0	1	1	1	1	0	1	1
mmu-mir-34a-3p	0	0	0	0	0	0	0	0	0	0	0	0
mmu-mir-34b-5p	0	0	0	0	0	0	0	0	0	0	0	0
mmu-mir-34b-3p	0	0	1	0	0	0	0	1	0	0	1	0
mmu-mir-34c-5p	0	0	0	0	0	0	1	1	1	0	1	0
mmu-mir-34c-3p	0	0	0	0	0	0	0	0	0	0	0	0
mmu-mir-350-5p	14	9	18	6	18	7	19	11	12	7	11	8
mmu-mir-350-3p	4	0	0	1	0	1	1	1	0	1	0	0
mmu-mir-351-5p	69	60	41	18	66	23	7	43	33	24	41	22
mmu-mir-351-3p	0	1	1	0	1	0	0	0	0	0	0	0
mmu-mir-3572-3p	3	1	1	1	1	1	0	0	0	0	1	0
mmu-mir-361-5p	17	25	26	6	9	7	15	12	14	5	11	7
mmu-mir-361-3p	21	22	44	8	18	7	19	19	10	8	24	11
mmu-mir-362-5p	0	0	0	0	1	0	0	0	0	0	0	0
mmu-mir-362-3p	0	2	1	0	2	0	0	0	1	0	0	1
mmu-mir-363-5p	0	0	0	0	0	0	0	0	0	0	0	0
mmu-mir-363-3p	1	0	3	0	0	1	1	2	1	0	0	0
mmu-mir-365-1-5p	0	0	4	1	0	0	0	0	0	0	4	1
mmu-mir-365-1-3p	7	9	183	39	10	3	17	8	5	11	113	48
mmu-mir-365-2-5p	2	1	10	1	3	0	0	2	2	2	5	2
mmu-mir-365-2-3p	7	9	183	39	10	3	17	8	5	11	113	48
mmu-mir-369-5p	0	0	3	0	0	0	0	0	0	0	2	0
mmu-mir-369-3p	0	0	0	0	0	0	0	0	0	0	0	0
mmu-mir-370-5p	0	0	0	0	0	0	0	0	0	0	0	0
mmu-mir-370-3p	0	0	0	1	0	0	1	0	0	0	0	0
mmu-mir-375-5p	0	0	0	0	2	0	0	0	0	0	0	0
mmu-mir-375-3p	708	271	986	443	424	344	371	406	543	410	654	618
mmu-mir-376a-5p	0	0	0	0	0	0	0	0	0	0	0	0
mmu-mir-376a-3p	0	0	0	0	0	0	0	0	1	0	0	0
mmu-mir-376c-5p	0	0	0	0	0	0	0	0	0	0	0	0
mmu-mir-376c-3p	0	0	1	0	0	0	0	0	0	0	0	0
mmu-mir-377-5p	0	0	0	0	1	0	0	0	0	0	0	0
mmu-mir-377-3p	0	0	0	0	0	0	0	0	0	0	0	0
mmu-mir-378b-3p	8	3	69	15	5	1	9	10	10	5	41	11
mmu-mir-380-5p	0	0	0	0	0	0	0	0	0	0	0	0
mmu-mir-380-3p	0	1	0	0	0	0	0	0	0	0	0	0
mmu-mir-381-5p	0	0	0	0	0	0	0	0	0	0	0	0
mmu-mir-381-3p	5	1	7	2	2	0	4	2	0	0	8	0
mmu-mir-382-5p	0	0	0	0	1	0	0	0	1	1	1	0
mmu-mir-382-3p	0	0	0	0	0	0	0	0	0	0	0	0
mmu-mir-3960-3p	0	2	6	3	2	7	1	2	5	5	10	1
mmu-mir-3961-3p	0	0	0	0	0	0	1	0	0	0	0	0
mmu-mir-3962-3p	0	0	0	0	0	1	0	0	0	0	0	0
mmu-mir-3963-5p	106	28	21	11	25	22	10	12	33	11	29	12
mmu-mir-409-5p	0	0	0	0	0	0	0	0	0	0	0	0
mmu-mir-409-3p	10	5	27	9	6	3	19	2	7	4	20	11
mmu-mir-410-5p	0	0	1	0	0	0	0	0	0	0	0	0
mmu-mir-410-3p	4	1	25	6	1	2	7	2	2	2	14	2
mmu-mir-411-5p	0	0	6	0	1	0	0	0	1	0	3	3
mmu-mir-411-3p	0	0	0	0	0	0	0	0	0	0	0	0
mmu-mir-412-5p	0	0	2	0	0	0	0	0	0	0	0	0
mmu-mir-412-3p	0	0	0	0	0	0	0	0	0	0	0	0
mmu-mir-421-5p	0	0	0	0	0	0	0	0	0	0	0	0
mmu-mir-421-3p	27	16	19	9	27	16	34	15	21	18	19	7
mmu-mir-423-5p	1701	1202	945	576	1253	768	2809	976	1146	800	750	539
mmu-mir-423-3p	1089	727	1938	715	745	521	452	694	723	528	1363	731
mmu-mir-425-5p	133	140	141	78	144	113	94	94	147	94	137	86
mmu-mir-425-3p	6	1	10	6	5	3	11	4	3	1	2	1
mmu-mir-429-5p	0	0	0	0	0	0	0	0	0	0	0	0
mmu-mir-429-3p	5	1	5	1	6	2	22	2	3	4	1	1
mmu-mir-431-5p	3	3	4	1	1	0	3	1	0	2	2	3
mmu-mir-431-3p	0	0	0	0	0	0	3	2	0	0	0	1
mmu-mir-433-5p	0	0	0	0	0	0	0	0	0	0	0	0
mmu-mir-433-3p	1	1	4	1	4	0	0	1	3	1	4	3
mmu-mir-434-5p	1	1	2	1	1	0	1	0	1	0	3	1
mmu-mir-434-3p	59	29	409	79	64	17	145	67	45	40	264	122
mmu-mir-448-5p	0	0	0	0	0	0	0	0	0	0	0	0
mmu-mir-448-3p	1	0	0	0	0	0	0	0	0	0	0	0
mmu-mir-450b-5p	3	0	0	0	0	0	0	0	0	0	0	0
mmu-mir-450b-3p	0	0	0	0	0	0	0	0	0	0	0	0
mmu-mir-455-5p	0	0	0	1	0	1	0	0	0	1	1	0
mmu-mir-455-3p	1	0	0	0	0	0	0	0	0	0	0	0
mmu-mir-465b-1-5p	0	0	0	1	0	0	0	0	0	0	0	0
mmu-mir-465b-1-3p	0	0	0	0	0	0	0	0	0	0	0	0
mmu-mir-465b-2-5p	0	0	0	1	0	0	0	0	0	0	0	0
mmu-mir-465b-2-3p	0	0	0	0	0	0	0	0	0	0	0	0
mmu-mir-465c-1-5p	2	0	1	0	0	1	0	1	0	1	0	0
mmu-mir-465c-1-3p	0	0	0	0	0	0	0	0	0	0	0	0
mmu-mir-465c-2-5p	2	0	1	0	0	1	0	1	0	1	0	0
mmu-mir-465c-2-3p	0	0	0	0	0	0	0	0	0	0	0	0
mmu-mir-466d-5p	1	0	0	0	0	0	0	0	0	0	0	0
mmu-mir-466d-3p	0	0	0	0	0	0	0	0	0	0	0	0
mmu-mir-466f-2-5p	0	0	0	0	0	0	0	0	0	0	0	0
mmu-mir-466f-2-3p	0	0	0	0	1	0	0	0	0	0	0	0
mmu-mir-466f-3-5p	0	0	0	0	0	0	0	0	0	0	0	0
mmu-mir-466f-3-3p	0	0	1	0	0	1	1	1	0	0	0	0
mmu-mir-466g-3p	0	0	0	0	2	0	0	0	1	0	0	0
mmu-mir-466h-5p	0	0	0	0	0	0	0	0	1	0	0	0
mmu-mir-466h-3p	0	0	1	1	2	0	1	1	2	0	0	0
mmu-mir-466i-5p	0	0	0	0	0	0	0	0	0	0	0	0
mmu-mir-466i-3p	0	0	0	0	1	0	0	0	0	0	0	0
mmu-mir-466n-5p	1	0	0	0	0	0	0	0	0	0	0	0
mmu-mir-466n-3p	0	0	0	0	0	0	0	0	0	0	0	0
mmu-mir-466q-3p	0	0	1	0	0	0	0	0	0	0	0	0
mmu-mir-467a-1-5p	0	0	0	0	0	0	0	1	0	0	1	0
mmu-mir-467a-1-3p	0	0	0	0	0	0	0	0	0	0	0	0
mmu-mir-467a-10-5p	0	0	0	0	0	0	0	1	0	0	1	0
mmu-mir-467a-10-3p	0	0	0	0	0	0	0	0	0	0	0	0
mmu-mir-467a-2-5p	0	0	0	0	0	0	0	1	0	0	1	0
mmu-mir-467a-2-3p	0	0	0	0	0	0	0	0	0	0	0	0
mmu-mir-467a-3-5p	0	0	0	0	0	0	0	1	0	0	1	0
mmu-mir-467a-3-3p	0	0	0	0	0	0	0	0	0	0	0	0
mmu-mir-467a-4-5p	0	0	0	0	0	0	0	1	0	0	1	0
mmu-mir-467a-4-3p	0	0	0	0	0	0	0	0	0	0	0	0
mmu-mir-467a-5-5p	0	0	0	0	0	0	0	1	0	0	1	0
mmu-mir-467a-5-3p	0	0	0	0	0	0	0	0	0	0	0	0
mmu-mir-467a-6-5p	0	0	0	0	0	0	0	1	0	0	1	0
mmu-mir-467a-6-3p	0	0	0	0	0	0	0	0	0	0	0	0
mmu-mir-467a-7-5p	0	0	0	0	0	0	0	1	0	0	1	0
mmu-mir-467a-7-3p	0	0	0	0	0	0	0	0	0	0	0	0
mmu-mir-467a-8-5p	0	0	0	0	0	0	0	1	0	0	1	0
mmu-mir-467a-8-3p	0	0	0	0	0	0	0	0	0	0	0	0
mmu-mir-467a-9-5p	0	0	0	0	0	0	0	1	0	0	1	0
mmu-mir-467a-9-3p	0	0	0	0	0	0	0	0	0	0	0	0
mmu-mir-467b-5p	0	0	0	0	0	0	0	1	0	0	1	0
mmu-mir-467b-3p	0	0	0	0	0	0	0	0	0	0	0	0
mmu-mir-467d-5p	1	0	0	0	1	0	0	0	0	0	1	0
mmu-mir-467d-3p	0	0	0	0	0	0	0	0	0	0	0	0
mmu-mir-467e-5p	1	0	0	0	0	0	0	0	0	0	0	0
mmu-mir-467e-3p	0	0	0	0	0	0	0	0	0	0	0	0
mmu-mir-470-5p	1	0	0	1	0	1	0	0	1	0	0	1
mmu-mir-470-3p	0	0	0	0	0	0	0	0	0	0	0	0
mmu-mir-483-5p	0	0	0	0	0	0	0	0	1	0	0	1
mmu-mir-483-3p	2	1	5	2	1	1	3	1	4	0	6	2
mmu-mir-484-5p	788	509	799	432	526	387	344	288	547	358	554	297
mmu-mir-485-5p	0	0	4	1	0	1	0	1	0	1	3	0
mmu-mir-485-3p	0	1	3	0	0	0	2	1	0	1	2	2
mmu-mir-486-5p	778348	616405	562970	348717	473831	315799	382270	232115	606271	315992	435759	212989
mmu-mir-486-3p	611	400	626	341	651	435	529	385	575	378	465	276
mmu-mir-487b-5p	0	0	0	0	0	0	0	0	0	0	0	0
mmu-mir-487b-3p	0	0	0	0	1	0	0	0	0	0	0	0
mmu-mir-490-5p	0	0	0	0	0	0	0	0	0	0	0	0
mmu-mir-490-3p	1	1	2	0	0	0	1	1	4	1	0	0
mmu-mir-491-5p	0	1	0	0	0	1	0	0	0	0	0	0
mmu-mir-491-3p	0	0	0	0	0	0	0	0	0	0	0	0
mmu-mir-493-5p	0	0	0	0	0	0	0	0	0	0	2	0
mmu-mir-493-3p	0	0	0	0	0	0	0	0	0	0	0	0
mmu-mir-494-5p	0	0	0	0	0	0	0	0	0	0	0	0
mmu-mir-494-3p	0	0	0	1	0	0	0	0	0	0	0	0
mmu-mir-495-5p	0	0	0	0	0	0	0	0	0	0	0	0
mmu-mir-495-3p	0	0	0	1	0	0	0	0	0	0	0	0
mmu-mir-497-5p	8	1	11	3	3	3	7	3	4	3	5	8
mmu-mir-497-3p	0	0	0	0	0	0	0	0	0	0	0	0
mmu-mir-499-5p	0	0	1	0	0	0	0	0	1	1	1	0
mmu-mir-499-3p	0	0	0	1	0	0	0	0	0	0	0	0
mmu-mir-500-5p	0	0	0	0	0	0	0	0	0	0	0	0
mmu-mir-500-3p	2	1	0	1	0	1	1	0	0	0	0	0
mmu-mir-501-5p	0	0	1	1	0	0	1	0	1	0	1	0
mmu-mir-501-3p	7	23	13	5	8	21	9	6	7	4	10	7
mmu-mir-503-5p	0	1	1	0	0	0	0	0	0	0	0	0
mmu-mir-503-3p	2	1	1	0	2	1	0	1	3	0	1	0
mmu-mir-504-5p	2	0	0	0	1	0	1	2	0	0	3	1
mmu-mir-504-3p	0	0	0	0	0	0	0	0	0	0	0	0
mmu-mir-505-5p	1	0	0	0	0	0	0	0	0	0	0	0
mmu-mir-505-3p	1	0	0	0	0	0	2	0	0	0	0	0
mmu-mir-5097-3p	1	0	0	0	0	0	0	0	0	0	2	0
mmu-mir-5098-5p	0	0	0	0	0	0	0	0	0	0	0	0
mmu-mir-5099-3p	1	0	0	0	0	0	0	0	2	0	0	0
mmu-mir-5100-3p	17	13	8	6	13	6	2	3	15	7	11	7
mmu-mir-5103-3p	0	0	0	0	0	0	0	1	0	0	0	0
mmu-mir-5105-5p	5	2	15	5	2	4	1	0	4	2	23	4
mmu-mir-5107-5p	0	2	0	1	2	0	0	0	1	0	0	1
mmu-mir-5109-3p	267	112	552	163	144	94	30	47	242	97	472	160
mmu-mir-511-5p	8	5	13	2	14	10	2	5	10	4	4	3
mmu-mir-511-3p	1	0	1	0	1	1	0	0	0	0	0	0
mmu-mir-5110-5p	2	2	3	1	4	4	0	0	1	2	8	0
mmu-mir-5113-5p	0	1	0	0	0	0	1	0	0	0	0	0
mmu-mir-5114-5p	0	0	0	0	1	0	0	0	0	1	0	0
mmu-mir-5115-5p	2	3	2	1	3	3	5	0	5	1	5	1
mmu-mir-5116-5p	0	1	1	0	0	0	0	0	0	0	1	0
mmu-mir-5118-3p	0	0	0	0	0	1	0	0	0	0	0	0
mmu-mir-5119-3p	0	0	0	0	0	0	0	0	1	1	0	0
mmu-mir-5121-3p	0	0	0	0	0	0	2	0	0	0	0	0
mmu-mir-5122-5p	0	0	0	0	0	0	0	0	0	0	0	0
mmu-mir-5123-3p	0	0	0	0	0	1	0	0	0	0	0	0
mmu-mir-5125-3p	0	1	0	0	0	0	0	0	0	0	0	0
mmu-mir-5126-3p	78	50	70	37	45	68	118	35	60	22	61	38
mmu-mir-5128-3p	3	2	1	2	0	0	3	1	0	2	1	2
mmu-mir-5129-5p	0	1	0	0	0	0	0	0	0	0	0	0
mmu-mir-5132-5p	0	0	0	0	0	0	0	1	0	0	0	0
mmu-mir-5134-5p	0	0	0	0	0	0	0	0	0	0	0	0
mmu-mir-532-5p	50	42	65	48	58	36	59	34	42	24	51	32
mmu-mir-532-3p	11	2	8	7	4	4	6	2	6	3	6	5
mmu-mir-540-5p	0	1	1	0	0	0	0	0	0	0	1	0
mmu-mir-540-3p	1	1	2	3	0	0	2	0	1	0	1	2
mmu-mir-541-5p	5	1	15	6	1	3	6	2	6	1	22	1
mmu-mir-541-3p	0	0	0	0	0	0	0	0	0	0	0	0
mmu-mir-542-5p	0	0	0	0	0	1	1	0	0	0	1	0
mmu-mir-542-3p	4	0	1	1	0	0	0	0	0	0	0	0
mmu-mir-543-5p	0	0	0	0	0	0	0	0	0	0	0	1
mmu-mir-543-3p	0	0	0	1	0	0	0	0	0	0	2	0
mmu-mir-5615-1-5p	0	0	0	0	1	0	0	0	0	0	0	0
mmu-mir-5615-1-3p	0	0	0	0	0	0	0	0	0	0	0	0
mmu-mir-5615-2-5p	0	0	0	0	1	0	0	0	0	0	0	0
mmu-mir-5615-2-3p	0	0	0	0	0	0	0	0	0	0	0	0
mmu-mir-5621-5p	0	0	0	0	0	1	0	0	0	1	0	1
mmu-mir-5621-3p	0	0	0	0	0	0	0	0	0	0	0	0
mmu-mir-5626-5p	0	0	0	0	0	0	0	0	1	0	0	0
mmu-mir-5626-3p	0	0	0	0	1	0	0	0	0	0	0	0
mmu-mir-5627-5p	0	0	0	0	0	0	0	0	0	0	0	0
mmu-mir-5627-3p	0	0	0	0	1	0	0	0	0	0	0	0
mmu-mir-574-5p	0	0	1	0	1	0	1	0	0	0	0	1
mmu-mir-574-3p	380	110	228	160	290	111	84	55	232	127	154	108
mmu-mir-582-5p	0	0	0	0	0	0	0	0	0	0	0	0
mmu-mir-582-3p	2	1	2	1	2	1	3	1	0	2	1	1
mmu-mir-592-5p	0	1	0	0	1	0	0	0	0	0	0	0
mmu-mir-592-3p	0	0	0	0	0	0	0	0	0	0	0	0
mmu-mir-615-5p	2	3	7	2	1	4	1	2	1	0	3	3
mmu-mir-1900-3p	12	8	52	8	11	5	8	16	2	1	38	15
mmu-mir-1900-3p	0	0	0	0	0	0	0	0	0	0	0	0
mmu-mir-652-3p	35	36	47	29	34	27	36	23	32	30	32	32
mmu-mir-653-5p	0	0	1	0	0	0	0	0	0	0	0	0
mmu-mir-653-3p	0	0	0	0	0	0	0	0	0	0	0	0
mmu-mir-664-5p	10	12	26	5	8	5	4	10	4	3	14	2
mmu-mir-664-3p	19	15	26	5	8	8	2	8	12	4	17	11
mmu-mir-665-5p	0	0	0	0	0	0	0	0	0	0	0	0
mmu-mir-665-3p	0	0	0	0	0	0	1	0	0	0	0	1
mmu-mir-666-5p	1	0	0	1	0	0	1	0	1	0	0	0
mmu-mir-666-3p	0	0	0	0	1	1	0	0	1	0	2	0
mmu-mir-667-5p	0	0	0	0	0	0	0	0	0	0	0	0
mmu-mir-667-3p	5	2	13	6	8	4	1	1	3	0	12	1
mmu-mir-668-5p	0	0	0	0	0	0	0	0	0	0	0	0
mmu-mir-668-3p	5	2	10	3	6	0	1	1	1	1	4	2
mmu-mir-669a-1-5p	0	2	0	0	1	0	0	0	1	0	0	0
mmu-mir-669a-1-3p	0	0	1	0	1	1	1	1	0	0	0	0
mmu-mir-669a-10-5p	0	2	0	0	1	0	0	0	1	0	0	0
mmu-mir-669a-10-3p	0	0	1	0	1	1	1	1	0	0	0	0
mmu-mir-669a-11-5p	0	2	0	0	1	0	0	0	1	0	0	0
mmu-mir-669a-11-3p	0	0	1	0	1	1	1	1	0	0	0	0
mmu-mir-669a-12-5p	0	2	0	0	1	0	0	0	1	0	0	0
mmu-mir-669a-12-3p	0	0	1	0	1	1	1	1	0	0	0	0
mmu-mir-669a-2-5p	0	2	0	0	1	0	0	0	1	0	0	0
mmu-mir-669a-2-3p	0	0	1	0	1	1	1	1	0	0	0	0
mmu-mir-669a-3-5p	0	2	0	0	1	0	0	0	1	0	0	0
mmu-mir-669a-3-3p	0	0	0	0	0	0	0	0	0	0	0	0
mmu-mir-669a-4-5p	0	2	0	0	1	0	0	0	1	0	0	0
mmu-mir-669a-4-3p	0	0	1	0	1	1	1	1	0	0	0	0
mmu-mir-669a-5-5p	0	2	0	0	1	0	0	0	1	0	0	0
mmu-mir-669a-5-3p	0	0	1	0	1	1	1	1	0	0	0	0
mmu-mir-669a-6-5p	0	2	0	0	1	0	0	0	1	0	0	0
mmu-mir-669a-6-3p	0	0	1	0	1	1	1	1	0	0	0	0
mmu-mir-669a-7-5p	0	2	0	0	1	0	0	0	1	0	0	0
mmu-mir-669a-7-3p	0	0	1	0	1	1	1	1	0	0	0	0
mmu-mir-669a-8-5p	0	2	0	0	1	0	0	0	1	0	0	0
mmu-mir-669a-8-3p	0	0	1	0	1	1	1	1	0	0	0	0
mmu-mir-669a-9-5p	0	2	0	0	1	0	0	0	1	0	0	0
mmu-mir-669a-9-3p	0	0	1	0	1	1	1	1	0	0	0	0
mmu-mir-669c-5p	0	0	0	0	0	0	1	0	0	0	0	0
mmu-mir-669c-3p	0	0	0	0	0	0	0	0	0	0	0	0
mmu-mir-669o-5p	0	0	0	0	0	0	0	0	0	0	0	0
mmu-mir-669o-3p	0	0	1	0	1	1	1	1	0	0	0	0
mmu-mir-669p-1-5p	0	2	0	0	1	0	0	0	1	0	0	0
mmu-mir-669p-1-3p	0	0	0	0	0	0	0	0	0	0	0	0
mmu-mir-669p-2-5p	0	2	0	0	1	0	0	0	1	0	0	0
mmu-mir-669p-2-3p	0	0	0	0	0	0	0	0	0	0	0	0
mmu-mir-671-5p	2	0	1	0	2	0	0	1	0	1	1	0
mmu-mir-671-3p	17	11	27	10	15	5	12	14	20	6	27	5
mmu-mir-672-5p	1	0	1	0	0	1	0	0	0	1	1	1
mmu-mir-672-3p	0	0	0	0	0	0	0	0	0	0	0	0
mmu-mir-673-5p	2	2	9	2	0	1	2	1	2	1	2	0
mmu-mir-673-3p	0	0	5	0	0	0	1	0	0	1	1	2
mmu-mir-674-5p	1	0	7	0	0	2	3	1	0	1	0	3
mmu-mir-674-3p	24	12	12	10	10	6	11	8	10	7	13	4
mmu-mir-676-5p	2	0	1	0	0	1	3	1	2	1	3	2
mmu-mir-676-3p	129	65	721	117	91	55	127	84	96	57	515	143
mmu-mir-677-5p	0	0	0	0	1	0	0	1	0	0	1	0
mmu-mir-677-3p	0	0	0	0	0	0	0	0	0	0	0	0
mmu-mir-690-3p	0	1	2	0	1	1	0	1	0	0	0	0
mmu-mir-693-5p	0	0	0	0	0	0	0	0	0	0	0	0
mmu-mir-693-3p	0	1	0	0	0	0	0	0	0	0	1	0
mmu-mir-695-5p	0	0	0	0	0	0	0	0	0	0	0	0
mmu-mir-696-3p	0	0	0	0	0	0	0	0	0	0	0	0
mmu-mir-698-3p	0	0	0	0	0	0	0	0	0	0	0	0
mmu-mir-700-5p	4	6	1	0	2	0	7	1	2	2	3	0
mmu-mir-700-3p	2	2	0	0	0	0	0	0	1	0	1	1
mmu-mir-702-3p	4	2	3	2	2	3	1	1	3	1	4	3
mmu-mir-704-3p	1	0	0	0	0	0	0	0	0	0	0	0
mmu-mir-708-5p	0	0	0	0	1	0	0	0	0	0	0	0
mmu-mir-708-3p	0	2	8	0	0	0	0	0	0	0	3	2
mmu-mir-709-3p	3	1	0	1	0	4	2	1	1	2	2	3
mmu-mir-712-5p	0	0	1	0	0	0	0	0	0	0	0	1
mmu-mir-712-3p	1	2	1	1	1	0	11	1	1	0	0	1
mmu-mir-714-5p	1	2	4	5	0	6	2	1	6	4	6	3
mmu-mir-717-5p	0	0	0	0	0	0	0	0	0	0	0	0
mmu-mir-718-3p	0	0	0	0	0	0	0	0	0	0	0	0
mmu-mir-744-5p	195	143	369	131	203	120	88	145	159	96	224	110
mmu-mir-744-3p	0	1	1	0	4	0	3	0	0	0	2	1
mmu-mir-760-5p	0	0	0	0	0	0	0	0	0	0	0	0
mmu-mir-760-3p	0	0	1	0	0	0	0	0	0	1	0	2
mmu-mir-761-5p	0	0	0	0	0	0	0	0	0	0	0	0
mmu-mir-762-3p	0	0	0	0	0	0	0	1	0	0	1	0
mmu-mir-763-5p	0	0	0	0	0	0	0	0	0	0	0	0
mmu-mir-770-5p	0	0	0	0	0	0	0	0	0	0	0	1
mmu-mir-770-3p	0	0	0	0	0	0	1	1	0	0	0	0
mmu-mir-7a-1-5p	0	0	0	0	0	0	1	0	0	0	0	0
mmu-mir-7a-1-3p	1	0	0	0	0	0	3	1	1	0	0	1
mmu-mir-7a-2-5p	0	0	0	0	0	0	1	0	0	0	0	0
mmu-mir-7a-2-3p	0	1	0	0	0	0	1	0	0	1	2	0
mmu-mir-804-3p	1	0	0	0	0	0	0	0	0	0	0	0
mmu-mir-871-5p	0	0	0	0	0	0	0	0	0	1	0	0
mmu-mir-871-3p	0	0	0	1	0	1	0	0	1	0	0	0
mmu-mir-872-5p	2	0	2	0	3	1	1	1	4	1	0	2
mmu-mir-872-3p	3	5	26	7	2	1	5	4	3	3	9	5
mmu-mir-874-5p	0	1	6	0	3	1	2	0	2	1	5	0
mmu-mir-874-3p	2	4	3	2	2	4	4	7	4	1	4	3
mmu-mir-877-5p	11	3	15	12	13	9	20	12	9	13	21	6
mmu-mir-877-3p	23	13	17	8	9	8	4	2	9	8	15	4
mmu-mir-878-5p	0	1	0	0	0	0	0	0	0	0	0	0
mmu-mir-878-3p	0	0	0	0	0	0	0	0	0	0	0	0
mmu-mir-879-5p	2	0	0	0	0	0	0	0	0	0	0	0
mmu-mir-879-3p	0	0	1	0	0	0	0	1	0	0	0	0
mmu-mir-9-1-5p	0	0	0	2	0	0	0	0	0	0	0	0
mmu-mir-9-1-3p	0	0	0	0	0	0	0	0	0	0	0	0
mmu-mir-9-2-5p	0	0	0	2	0	0	0	0	0	0	0	0
mmu-mir-9-2-3p	0	0	0	0	0	0	0	0	0	0	0	0
mmu-mir-9-3-5p	0	0	0	2	0	0	0	0	0	0	0	0
mmu-mir-9-3-3p	0	0	0	0	0	0	0	0	0	0	0	0
mmu-mir-92a-1-5p	1	0	0	1	0	1	0	0	0	0	2	0
mmu-mir-92a-1-3p	16734	14122	15620	8046	14078	8546	9692	7935	14253	7850	10682	6659
mmu-mir-92a-2-5p	0	0	0	0	0	0	0	0	0	0	0	0
mmu-mir-92a-2-3p	4638	4350	4477	2315	4109	2702	2903	2195	4398	2268	3469	2022
mmu-mir-92b-5p	0	0	0	0	0	0	0	0	0	0	0	0
mmu-mir-92b-3p	178	95	152	69	88	55	51	46	132	77	97	71
mmu-mir-93-5p	375	252	379	202	373	272	419	190	383	178	222	122
mmu-mir-93-3p	18	25	47	31	23	16	20	23	29	20	26	36
mmu-mir-98-5p	10	8	7	8	9	5	10	3	8	6	8	4
mmu-mir-98-3p	0	1	4	0	0	0	0	0	1	1	1	0
mmu-mir-99a-5p	8	10	21	8	5	8	14	2	9	4	15	18
mmu-mir-99a-3p	0	1	0	0	0	0	0	0	0	0	2	1
mmu-mir-99b-5p	227	309	629	229	150	151	275	168	180	136	481	272
mmu-mir-99b-3p	4	3	7	4	6	0	4	4	4	2	6	3

## Sheet: Table S4
Table S4 The expression patterns of known miRNAs with sequence reads > 400 in at least one of the 12 libraries of sera of C57BL/6 mice receiving Xen14 or/and Xen29 bacteria infection by subcutaneous injection, cut, or skin grafting.
miRNA name	Contrl (I)	Xen14 (I)	Xen29 (I)	Xen14+Xen 29 (I)	Contrl (C)	Xen14 (C)	Xen29 (C)	Xen14+Xen 29 (C)	Contrl (S)	Xen14 (S)	Xen29 (S)	Xen14+Xen 29 (S)
mmu-let-7c-1-5p	404	158	236	148	256	155	78	174	295	168	201	136
mmu-let-7c-2-5p	407	159	235	149	259	156	78	176	298	168	202	137
mmu-let-7d-3p	620	279	857	314	313	217	329	227	440	242	597	280
mmu-let-7i-5p	477	255	314	174	316	134	512	189	330	181	145	153
mmu-mir-103-1-3p	228	125	702	196	210	93	212	106	159	125	473	238
mmu-mir-103-2-3p	228	125	702	196	210	93	212	106	159	125	473	238
mmu-mir-107-3p	185	101	679	179	155	84	173	90	132	106	462	219
mmu-mir-10a-5p	1570	1789	3275	1521	1093	1178	1802	1523	1341	1171	2305	2301
mmu-mir-10b-5p	2370	2479	6844	3002	1837	1531	3213	2943	1885	1944	4208	3867
mmu-mir-125a-5p	407	557	1245	542	383	346	455	391	459	410	811	592
mmu-mir-127-3p	95	64	587	145	92	44	210	84	99	57	522	218
mmu-mir-128-1-3p	600	373	472	240	417	218	623	401	309	201	239	178
mmu-mir-128-2-3p	493	306	428	218	350	180	507	324	262	161	217	163
mmu-mir-133a-1-3p	467	344	10980	1564	426	379	1999	1248	744	374	5076	2358
mmu-mir-133a-2-3p	467	344	10980	1564	426	379	1999	1248	744	374	5077	2358
mmu-mir-133b-3p	48	24	478	83	24	14	77	41	37	17	269	106
mmu-mir-140-3p	1983	1388	1998	1127	1808	1340	1727	1209	1572	1047	1219	946
mmu-mir-142-5p	1678	851	641	419	1262	758	1029	567	1162	574	450	358
mmu-mir-143-3p	1120	249	777	462	448	264	596	281	1007	616	635	646
mmu-mir-150-5p	741	215	571	226	451	257	85	119	479	212	187	189
mmu-mir-151-3p	1334	1015	1315	615	1031	472	1409	759	757	472	935	622
mmu-mir-16-1-5p	2247	1655	2227	1284	2490	1857	3330	1819	2647	1614	1684	1458
mmu-mir-16-2-5p	2246	1656	2229	1283	2488	1856	3330	1819	2646	1613	1684	1457
mmu-mir-181a-1-5p	1054	620	1124	556	674	486	784	433	728	417	634	552
mmu-mir-181a-2-5p	1054	620	1124	556	674	486	784	433	728	417	634	552
mmu-mir-191-5p	7301	6942	3500	2570	5756	2654	2304	4354	3874	2645	2331	2080
mmu-mir-192-5p	916	377	567	301	909	372	401	299	593	439	368	728
mmu-mir-193b-3p	18	23	1243	137	31	11	44	51	21	21	876	185
mmu-mir-215-5p	543	154	88	33	269	123	25	40	312	103	46	69
mmu-mir-22-3p	4151	3083	13245	4090	3456	2172	7191	3416	3402	2234	7726	3890
mmu-mir-25-3p	3023	2143	3278	1717	2328	1845	5353	1379	2898	1447	2072	1262
mmu-mir-27b-3p	498	378	859	343	283	184	471	235	412	232	551	377
mmu-mir-29a-3p	222	135	493	168	112	65	191	110	125	103	235	130
mmu-mir-30a-5p	1409	1098	2665	864	1031	698	1391	713	1064	753	1460	851
mmu-mir-30d-5p	2736	2184	3666	1607	1965	1173	1567	1310	1734	1224	2392	1568
mmu-mir-30e-5p	654	615	729	277	473	322	535	308	528	291	453	238
mmu-mir-3107-5p	776498	614382	561262	347493	472089	314901	381122	231390	604709	315119	434544	212356
mmu-mir-320-3p	315	204	517	174	239	150	285	170	158	124	327	176
mmu-mir-328-3p	3566	2541	3496	1487	2403	1024	1608	1547	1961	1106	2432	1118
mmu-mir-375-3p	708	271	986	443	424	344	371	406	543	410	654	618
mmu-mir-423-3p	1089	727	1938	715	745	521	452	694	723	528	1363	731
mmu-mir-423-5p	1701	1202	945	576	1253	768	2809	976	1146	800	750	539
mmu-mir-434-3p	59	29	409	79	64	17	145	67	45	40	264	122
mmu-mir-484-5p	788	509	799	432	526	387	344	288	547	358	554	297
mmu-mir-486-3p	611	400	626	341	651	435	529	385	575	378	465	276
mmu-mir-486-5p	778348	616405	562970	348717	473831	315799	382270	232115	606271	315992	435759	212989
mmu-mir-5109-3p	267	112	552	163	144	94	30	47	242	97	472	160
mmu-mir-676-3p	129	65	721	117	91	55	127	84	96	57	515	143
mmu-mir-92a-1-3p	16734	14122	15620	8046	14078	8546	9692	7935	14253	7850	10682	6659
mmu-mir-92a-2-3p	4638	4350	4477	2315	4109	2702	2903	2195	4398	2268	3469	2022
mmu-mir-93-5p	375	252	379	202	373	272	419	190	383	178	222	122
mmu-mir-99b-5p	227	309	629	229	150	151	275	168	180	136	481	272

## Sheet: Table S5
Table S5 The expression patterns of known miRNAs with sequence reads > 4000 in at least one of the 12 libraries of sera of C57BL/6 mice receiving Xen14 or/and Xen29 bacteria infection by subcutaneous injection, cut, or skin grafting.
miRNA name	Contrl (I)	Xen14 (I)	Xen29 (I)	Xen14+Xen 29 (I)	Contrl (C)	Xen14 (C)	Xen29 (C)	Xen14+Xen 29 (C)	Contrl (S)	Xen14 (S)	Xen29 (S)	Xen14+Xen 29 (S)
mmu-mir-10b-5p	2370	2479	6844	3002	1837	1531	3213	2943	1885	1944	4208	3867
mmu-mir-133a-1-3p	467	344	10980	1564	426	379	1999	1248	744	374	5076	2358
mmu-mir-133a-2-3p	467	344	10980	1564	426	379	1999	1248	744	374	5077	2358
mmu-mir-191-5p	7301	6942	3500	2570	5756	2654	2304	4354	3874	2645	2331	2080
mmu-mir-22-3p	4151	3083	13245	4090	3456	2172	7191	3416	3402	2234	7726	3890
mmu-mir-25-3p	3023	2143	3278	1717	2328	1845	5353	1379	2898	1447	2072	1262
mmu-mir-3107-5p	776498	614382	561262	347493	472089	314901	381122	231390	604709	315119	434544	212356
mmu-mir-486-5p	778348	616405	562970	348717	473831	315799	382270	232115	606271	315992	435759	212989
mmu-mir-92a-1-3p	16734	14122	15620	8046	14078	8546	9692	7935	14253	7850	10682	6659
mmu-mir-92a-2-3p	4638	4350	4477	2315	4109	2702	2903	2195	4398	2268	3469	2022

## Sheet: Table S6
Table S6 The most top 15 expressed miRNAs with sequence reads in each of the 12 libraries of sera of C57BL/6 mice receiving Xen14 or/and Xen29 bacteria infection by subcutaneous injection, cut, or skin grafting.
Contrl (I)	reads	Xen14 (I)	reads	Xen29 (I)	reads	Xen14+Xen 29 (I)	reads	Contrl (C)	reads	Xen14 (C)	reads	Xen29 (C)		Xen14+Xen 29 (C)		Contrl (S)	reads	Xen14 (S)	reads	Xen29 (S)	reads	Xen14+Xen 29 (S)	reads
mmu-mir-486-5p	778348	mmu-mir-486-5p	616405	mmu-mir-486-5p	562970	mmu-mir-486-5p	348717	mmu-mir-486-5p	473831	mmu-mir-486-5p	315799	mmu-mir-486-5p	382270	mmu-mir-486-5p	232115	mmu-mir-486-5p	606271	mmu-mir-486-5p	315992	mmu-mir-486-5p	435759	mmu-mir-486-5p	212989
mmu-mir-3107-5p	776498	mmu-mir-3107-5p	614382	mmu-mir-3107-5p	561262	mmu-mir-3107-5p	347493	mmu-mir-3107-5p	472089	mmu-mir-3107-5p	314901	mmu-mir-3107-5p	381122	mmu-mir-3107-5p	231390	mmu-mir-3107-5p	604709	mmu-mir-3107-5p	315119	mmu-mir-3107-5p	434544	mmu-mir-3107-5p	212356
mmu-mir-92a-1-3p	16734	mmu-mir-92a-1-3p	14122	mmu-mir-92a-1-3p	15620	mmu-mir-92a-1-3p	8046	mmu-mir-92a-1-3p	14078	mmu-mir-92a-1-3p	8546	mmu-mir-92a-1-3p	9692	mmu-mir-92a-1-3p	7935	mmu-mir-92a-1-3p	14253	mmu-mir-92a-1-3p	7850	mmu-mir-92a-1-3p	10682	mmu-mir-92a-1-3p	6659
mmu-mir-191-5p	7301	mmu-mir-191-5p	6942	mmu-mir-22-3p	13245	mmu-mir-22-3p	4090	mmu-mir-191-5p	5756	mmu-mir-92a-2-3p	2702	mmu-mir-22-3p	7191	mmu-mir-191-5p	4354	mmu-mir-92a-2-3p	4398	mmu-mir-191-5p	2645	mmu-mir-22-3p	7726	mmu-mir-22-3p	3890
mmu-mir-92a-2-3p	4638	mmu-mir-92a-2-3p	4350	mmu-mir-133a-1-3p	10980	mmu-mir-10b-5p	3002	mmu-mir-92a-2-3p	4109	mmu-mir-191-5p	2654	mmu-mir-25-3p	5353	mmu-mir-22-3p	3416	mmu-mir-191-5p	3874	mmu-mir-92a-2-3p	2268	mmu-mir-133a-2-3p	5077	mmu-mir-10b-5p	3867
mmu-mir-22-3p	4151	mmu-mir-22-3p	3083	mmu-mir-133a-2-3p	10980	mmu-mir-191-5p	2570	mmu-mir-22-3p	3456	mmu-mir-22-3p	2172	mmu-mir-16-1-5p	3330	mmu-mir-10b-5p	2943	mmu-mir-22-3p	3402	mmu-mir-22-3p	2234	mmu-mir-133a-1-3p	5076	mmu-mir-133a-2-3p	2358
mmu-mir-328-3p	3566	mmu-mir-328-3p	2541	mmu-mir-10b-5p	6844	mmu-mir-92a-2-3p	2315	mmu-mir-16-1-5p	2490	mmu-mir-16-1-5p	1857	mmu-mir-16-2-5p	3330	mmu-mir-92a-2-3p	2195	mmu-mir-25-3p	2898	mmu-mir-10b-5p	1944	mmu-mir-10b-5p	4208	mmu-mir-133a-1-3p	2358
mmu-mir-25-3p	3023	mmu-mir-10b-5p	2479	mmu-mir-92a-2-3p	4477	mmu-mir-25-3p	1717	mmu-mir-16-2-5p	2488	mmu-mir-16-2-5p	1856	mmu-mir-10b-5p	3213	mmu-mir-16-1-5p	1819	mmu-mir-16-1-5p	2647	mmu-mir-16-1-5p	1614	mmu-mir-92a-2-3p	3469	mmu-mir-10a-5p	2301
mmu-mir-30d-5p	2736	mmu-mir-30d-5p	2184	mmu-mir-30d-5p	3666	mmu-mir-30d-5p	1607	mmu-mir-328-3p	2403	mmu-mir-25-3p	1845	mmu-mir-92a-2-3p	2903	mmu-mir-16-2-5p	1819	mmu-mir-16-2-5p	2646	mmu-mir-16-2-5p	1613	mmu-mir-328-3p	2432	mmu-mir-191-5p	2080
mmu-mir-10b-5p	2370	mmu-mir-25-3p	2143	mmu-mir-191-5p	3500	mmu-mir-133a-1-3p	1564	mmu-mir-25-3p	2328	mmu-mir-10b-5p	1531	mmu-mir-423-5p	2809	mmu-mir-328-3p	1547	mmu-mir-328-3p	1961	mmu-mir-25-3p	1447	mmu-mir-30d-5p	2392	mmu-mir-92a-2-3p	2022
mmu-mir-16-1-5p	2247	mmu-mir-10a-5p	1789	mmu-mir-328-3p	3496	mmu-mir-133a-2-3p	1564	mmu-mir-30d-5p	1965	mmu-mir-140-3p	1340	mmu-mir-191-5p	2304	mmu-mir-10a-5p	1523	mmu-mir-10b-5p	1885	mmu-mir-30d-5p	1224	mmu-mir-191-5p	2331	mmu-mir-30d-5p	1568
mmu-mir-16-2-5p	2246	mmu-mir-16-2-5p	1656	mmu-mir-25-3p	3278	mmu-mir-10a-5p	1521	mmu-mir-10b-5p	1837	mmu-mir-10a-5p	1178	mmu-mir-133a-1-3p	1999	mmu-mir-25-3p	1379	mmu-mir-30d-5p	1734	mmu-mir-10a-5p	1171	mmu-mir-10a-5p	2305	mmu-mir-16-1-5p	1458
mmu-mir-140-3p	1983	mmu-mir-16-1-5p	1655	mmu-mir-10a-5p	3275	mmu-mir-328-3p	1487	mmu-mir-140-3p	1808	mmu-mir-30d-5p	1173	mmu-mir-133a-2-3p	1999	mmu-mir-30d-5p	1310	mmu-mir-140-3p	1572	mmu-mir-328-3p	1106	mmu-mir-25-3p	2072	mmu-mir-16-2-5p	1457
mmu-mir-423-5p	1701	mmu-mir-140-3p	1388	mmu-mir-30a-5p	2665	mmu-mir-16-1-5p	1284	mmu-mir-142-5p	1262	mmu-mir-328-3p	1024	mmu-mir-10a-5p	1802	mmu-mir-133a-1-3p	1248	mmu-mir-10a-5p	1341	mmu-mir-140-3p	1047	mmu-mir-16-1-5p	1684	mmu-mir-25-3p	1262
mmu-mir-142-5p	1678	mmu-mir-423-5p	1202	mmu-mir-16-2-5p	2229	mmu-mir-16-2-5p	1283	mmu-mir-423-5p	1253	mmu-mir-423-5p	768	mmu-mir-140-3p	1727	mmu-mir-133a-2-3p	1248	mmu-mir-142-5p	1162	mmu-mir-423-5p	800	mmu-mir-16-2-5p	1684	mmu-mir-328-3p	1118
